# Supplementary material for: Cultivated and wild pearl millet display contrasting patterns of abundance and co-occurrence in their root mycobiome
Source: Sci Rep. 2022 Jan 7;12:207. doi: 10.1038/s41598-021-04097-8 (PMC8741948; doi:10.1038/s41598-021-04097-8)
Supplement: Supplementary file 3 — Supplementary Table S5. [file 41598_2021_4097_MOESM3_ESM.xlsx]

## Sheet: Result DESeq2_DM_Dy_Ni
Supplementray Table S5: mean abundances, log 2 fold change values, p values and taxonomic affiliations of differentially abundant OTUs in each site and plant type
#OTUID	OTU_Site	Site	Plants	Mean abundance/Darou_Mousty-Cultivated	Mean abundance/Darou_Mousty-Wild	Mean abundance/Dya-Cultivated	Mean abundance/Dya-Wild	Mean abundance/Nioro-Cultivated	Mean abundance/Nioro-Wild	baseMean	log2FoldChange	lfcSE	stat	pvalue	padj	Kingdom	Phylum	Class	Order	Family	Genus	Species
OTU_111	OTU_111_DM	Darou-Mousty	Cultivated	88.4	3.3	15.6666666666667	13.3333333333333	94	134.6	33.5872638333283	-3.92119310486583	0.894982174477426	-4.38130860780036	1.17968642346213e-05	0.000591528478050295	Fungi	Ascomycota	Lecanoromycetes	Teloschistales	Teloschistaceae	Caloplaca	Caloplaca sp.
OTU_115	OTU_115_DM	Darou-Mousty	Wild	44.9	259.1	17.2666666666667	87.3333333333333	5.8	8	211.40743818528	3.34136255891957	0.707707984109886	4.7213859867953	2.34242924955151e-06	0.000205548166648145	Fungi	Ascomycota	Sordariomycetes	Sordariales	Lasiosphaeriaceae	Cercophora	Cercophora sp.
OTU_118	OTU_118_DM	Darou-Mousty	Cultivated	51.9	3.6	39.8	16.2666666666667	3.6	3.6	34.4406999761706	-3.82946462584767	0.965450197464192	-3.96650664726774	7.29337424613945e-05	0.00258935861301945	Fungi	Ascomycota	Sordariomycetes	Xylariales	Xylariaceae	Xylaria	Xylaria sp.
OTU_120	OTU_120_DM	Darou-Mousty	Cultivated	67.9	5.8	150	80.4666666666667	2.4	2.4	36.7000120999191	-3.15871245962905	0.865936931653111	-3.64773962648635	0.000264557535724811	0.00515887194663381	Fungi	Basidiomycota	Basidiomycota	Basidiomycota	Basidiomycota	Rhizoctonia	Rhizoctonia sp.
OTU_13	OTU_13_DM	Darou-Mousty	Cultivated	1460.5	117.1	473.933333333333	240.4	13.6	37	342.428049669804	-4.7214246670892	0.92940683807805	-5.08004081060215	3.77353794710603e-07	6.62255909717109e-05	Fungi	Basidiomycota	Agaricomycetes	Agaricales	Marasmiaceae	Marasmius	Marasmius nigrobrunneus
OTU_138	OTU_138_DM	Darou-Mousty	Wild	40.6	451.6	7.8	7.66666666666667	4.6	7.8	299.821165063077	3.73915936185885	1.01386042770171	3.68804152888682	0.000225986772896018	0.00515887194663381	Fungi	Ascomycota	Dothideomycetes	Pleosporales	Pleosporales	Wettsteinina	Wettsteinina lacustris
OTU_18	OTU_18_DM	Darou-Mousty	Wild	55	930.5	4.73333333333333	5	3	7.2	76.8368121704695	3.76465274830529	1.05217626959317	3.57796773896156	0.000346276179035813	0.00639699678113528	Fungi	Basidiomycota	Agaricomycetes	Agaricales	Psathyrellaceae	Parasola	Parasola auricoma
OTU_180	OTU_180_DM	Darou-Mousty	Wild	3.6	23.3	5.66666666666667	8.86666666666667	91.6	18.6	15.0810098268152	3.09853879611437	0.834454786910762	3.7132494710534	0.000204615009993569	0.00515887194663381	Fungi	Ascomycota	Sordariomycetes	Hypocreales	Hypocreales	Myrothecium	Myrothecium sp.
OTU_184	OTU_184_DM	Darou-Mousty	Cultivated	63.2	7.9	21.0666666666667	24.0666666666667	3.4	4.2	38.2790433272004	-2.72603928727256	0.739349707783956	-3.68707697936784	0.000226844751327454	0.00515887194663381	Fungi	Ascomycota	Sordariomycetes	Magnaporthales	Magnaporthaceae	Magnaporthiopsis	Harpophora maydis
OTU_2103	OTU_2103_DM	Darou-Mousty	Cultivated	23.6	1.9	22.5333333333333	34.0666666666667	1.8	8	10.2101720764138	-2.87674365005503	0.785368641743302	-3.66292145771118	0.000249355013498976	0.00515887194663381	Fungi	Ascomycota	Sordariomycetes	Sordariales	Chaetomiaceae	Chaetomium	Chaetomium sp.
OTU_231	OTU_231_DM	Darou-Mousty	Cultivated	300	79.3	46.3333333333333	6.66666666666667	5.8	5.4	167.171525047364	-4.79174340684478	0.895648890837977	-5.3500243855174	8.79423811037526e-08	3.08677757674172e-05	Fungi	Ascomycota	Sordariomycetes	Sordariales	Chaetomiaceae	Chaetomium	Chaetomium sp.
OTU_234	OTU_234_DM	Darou-Mousty	Wild	1.7	22.3	1.26666666666667	2.2	1.4	0.6	17.0910468780924	4.27523374808687	0.922142838815156	4.63619470664657	3.54881701441951e-06	0.00024912695441225	Fungi	Ascomycota	Sordariomycetes	Sordariales	Lasiosphaeriaceae	Cladorrhinum	Cladorrhinum bulbillosum
OTU_3753	OTU_3753_DM	Darou-Mousty	Cultivated	20.8	3.5	26.2	18.1333333333333	0.8	0.2	11.5879549992841	-2.15852614484686	0.591461408597202	-3.64947926182766	0.000262772451572633	0.00515887194663381	Fungi	Basidiomycota	Basidiomycota	Basidiomycota	Basidiomycota	Myriococcum	Myriococcum thermophilum
OTU_376	OTU_376_DM	Darou-Mousty	Wild	13.3	121.6	5.53333333333333	2.4	2	2.2	94.3965382893182	3.50600142458869	0.876759574298563	3.99881738091495	6.3659773825778e-05	0.00258935861301945	Fungi	Ascomycota	Sordariomycetes	Sordariales	Sordariaceae	Sordaria	Sordaria tomento
OTU_45	OTU_45_DM	Darou-Mousty	Wild	7.7	1156.3	7.13333333333333	5.8	5.8	6.2	38.7814801601505	3.27120261398907	0.892454947415445	3.66539803881696	0.000246954187620426	0.00515887194663381	Fungi	Basidiomycota	Agaricomycetes	Agaricales	Agaricaceae	Coprinus	Coprinus sp.
OTU_54	OTU_54_DM	Darou-Mousty	Cultivated	548.8	11.2	31.4666666666667	68.6666666666667	4	5.4	110.503904148188	-5.02480851034748	1.01425211433187	-4.95420067589164	7.26282223280855e-07	8.497502012386e-05	Fungi	Basidiomycota	Agaricomycetes	Agaricales	Marasmiaceae	Marasmius	Marasmius nigrobrunneus
OTU_61	OTU_61_DM	Darou-Mousty	Cultivated	14.2	1.4	5.2	1.66666666666667	28.8	6.6	6.39098045876211	-2.741212720016	0.69798260160506	-3.92733674695098	8.58916834002313e-05	0.00274072553395284	Fungi	Ascomycota	Sordariomycetes	Hypocreales	Nectriaceae	Fusarium	Gibberella fujikuroi
OTU_79	OTU_79_DM	Darou-Mousty	Wild	2.9	31.3	3.6	4.13333333333333	0.8	0.4	22.8519085805667	3.68131219852605	0.92873675256437	3.96378434293833	7.37709006558247e-05	0.00258935861301945	Fungi	Ascomycota	Sordariomycetes	Sordariales	Lasiosphaeriaceae	Cercophora	Cercophora sparsa
OTU_825	OTU_825_DM	Darou-Mousty	Wild	4.9	65.4	1.4	0.866666666666667	1	0.4	48.3900558834482	4.12286118291529	0.898529548543058	4.58845364584882	4.46541433146296e-06	0.000261226738390583	Fungi	Ascomycota	Sordariomycetes	Sordariales	Sordariaceae	Sordaria	Sordaria tomento
OTU_121	OTU_121_Dy	Dya	Cultivated	31.8	16.6	83.9333333333333	10.0666666666667	3.2	2.8	41.2053640608688	-2.63935156883325	0.584733815792027	-4.51376591801558	6.3686508070317e-06	0.00830896641957403	Fungi	Ascomycota	Sordariomycetes	Sordariales	Sordariales	Paecilomyces	Paecilomyces sp.
OTU_2281	OTU_2281_Dy	Dya	Cultivated	588.9	205.4	198.533333333333	32.1333333333333	680.6	874.8	116.090647120097	-2.24068492741681	0.466542574327619	-4.80274480983023	1.56505293145105e-06	0.00306280858684971	Fungi	Ascomycota	Dothideomycetes	Pleosporales	Pleosporaceae	Edenia	Edenia sp.
OTU_40	OTU_40_Dy	Dya	Cultivated	375.1	52.1	279.8	21.2	2.8	3	56.4585502459548	-3.87831329840563	0.730285179286801	-5.31068328977073	1.09214981744286e-07	0.000427467438547136	Fungi	Basidiomycota	Agaricomycetes	Agaricales	Lycoperdaceae	Calvatia	Calvatia gigantea
OTU_104	OTU_104_Ni	Nioro	Cultivated	100.3	21.2	106.733333333333	58.8	696.2	95.4	396.02402745547	-2.93037736229535	0.758010777732593	-3.86587822809178	0.000110690159918945	0.00345353298947109	Fungi	Ascomycota	Sordariomycetes	Hypocreales	Hypocreaceae	Hypomyces	Hypomyces chrysospermus
OTU_134	OTU_134_Ni	Nioro	Wild	0.6	1.2	0.666666666666667	0.6	0.6	328.2	144.451244516388	8.84059812368907	1.96134863758536	4.50740778782339	6.56244354964143e-06	0.000614244716246438	Fungi	Basidiomycota	Agaricomycetes	Agaricales	Cortinariaceae	Gymnopilus	Gymnopilus dilepis
OTU_144	OTU_144_Ni	Nioro	Wild	4.9	5.8	25.2	44.7333333333333	1.6	88	52.6231055981596	5.84693645258926	1.33266133311025	4.38741359662873	1.1470653811012e-05	0.000840539228275818	Fungi	Ascomycota	Dothideomycetes	Pleosporales	Pleosporales	Wettsteinina	Wettsteinina lacustris
OTU_149	OTU_149_Ni	Nioro	Wild	2.3	2.1	4.26666666666667	29.3333333333333	3.2	156.2	71.8659589038128	5.43109369287381	1.16234436052575	4.67253412785279	2.97506062992786e-06	0.000531687704548828	Fungi	Ascomycota	Sordariomycetes	Trichosphaeriales	Trichosphaeriaceae	Nigrospora	Nigrospora oryzae
OTU_160	OTU_160_Ni	Nioro	Wild	0.8	0.8	2	1.86666666666667	3	126	94.2849099696284	5.84356067622245	1.36552103454129	4.27936335538429	1.87428664763037e-05	0.00109645768886376	Fungi	Ascomycota	Eurotiomycetes	Eurotiales	Aspergillaceae	Penicillium	Penicillium sp.
OTU_168	OTU_168_Ni	Nioro	Cultivated	3.7	3.4	6.86666666666667	5.93333333333333	503.6	11.4	269.186759932284	-5.48211540103723	1.37769136910242	-3.97920428623205	6.91463073952434e-05	0.00248926706622876	Fungi	Ascomycota	Sordariomycetes	Hypocreales	Nectriaceae	Fusarium	Fusarium sp.
OTU_171	OTU_171_Ni	Nioro	Cultivated	3.6	3.3	19.0666666666667	6.73333333333333	73.6	8.4	41.5545144777381	-3.15897519857942	0.83222949979628	-3.79579815345731	0.00014716920456944	0.00405148163167634	Fungi	Ascomycota	Dothideomycetes	Pleosporales	Pleosporaceae	Curvularia	Curvularia sp.
OTU_1731	OTU_1731_Ni	Nioro	Wild	2.3	0.8	8.66666666666667	6.4	5	95.8	59.9387546775368	4.53063761732546	1.2536498298462	3.61395782894278	0.000301558131549767	0.00716724261005328	Fungi	Ascomycota	Eurotiomycetes	Eurotiales	Aspergillaceae	Aspergillus	Aspergillus candidus
OTU_205	OTU_205_Ni	Nioro	Cultivated	17.8	9.6	2.6	3.13333333333333	47.8	2.8	28.9539947443651	-4.11402303582557	1.03377751599824	-3.97960196672778	6.90307475760562e-05	0.00248926706622876	Fungi	Ascomycota	Sordariomycetes	Hypocreales	Nectriaceae	Nectria	Nectria sp.
OTU_288	OTU_288_Ni	Nioro	Cultivated	14.1	6.3	12.0666666666667	3.66666666666667	42.6	5.8	26.2969072400322	-2.96029721580909	0.741597690250207	-3.99178321983489	6.55783070764413e-05	0.00248926706622876	Fungi	Ascomycota	Sordariomycetes	Hypocreales	Nectriaceae	Fusarium	Fusarium polyphialidicum
OTU_371	OTU_371_Ni	Nioro	Cultivated	39.8	15	25.4	6.46666666666667	165.4	14.4	98.2332505844621	-3.44973684214717	0.854299031119572	-4.03809054731836	5.38880535929053e-05	0.00248926706622876	Fungi	Ascomycota	Sordariomycetes	Hypocreales	Nectriaceae	Fusarium	Gibberella fujikuroi
OTU_456	OTU_456_Ni	Nioro	Wild	0.1	0	0.2	0.2	0	20.6	8.91065936316792	20.6314865770245	2.75249105955634	7.49556897029486	6.60113825853937e-14	3.08933270499642e-11	Fungi	Basidiomycota	Agaricomycetes	Agaricales	Entolomataceae	Clitopilus	Clitopilus scyphoides
OTU_4625	OTU_4625_Ni	Nioro	Wild	338.8	1007.2	413.4	305	31.2	652.6	475.895692947634	4.82047818555553	1.17199817839977	4.11304238726492	3.90478654635566e-05	0.00203048900410494	Fungi	Ascomycota	Dothideomycetes	Botryosphaeriales	Botryosphaeriaceae	Macrophomina	Macrophomina phaseolina
OTU_4630	OTU_4630_Ni	Nioro	Wild	6	3.8	22.8	24	36.4	1191.2	920.454879539745	5.57930693825802	1.55874632834941	3.57935530418607	0.000344442899782941	0.00767615605230555	Fungi	Ascomycota	Sordariomycetes	Trichosphaeriales	Trichosphaeriaceae	Nigrospora	Nigrospora sp.
OTU_52	OTU_52_Ni	Nioro	Wild	4.4	5	28.7333333333333	139.066666666667	10.8	77.8	57.4525608120452	3.23173744139001	0.895238169069028	3.60991918469109	0.000306292419233046	0.00716724261005328	Fungi	Ascomycota	Eurotiomycetes	Eurotiales	Aspergillaceae	Aspergillus	Aspergillus sp.
OTU_5611	OTU_5611_Ni	Nioro	Cultivated	720.8	293	343.2	83.7333333333333	1737	136	1093.287545229	-3.75039306944903	0.807483280040988	-4.64454579079167	3.40825451633864e-06	0.000531687704548828	Fungi	Ascomycota	Sordariomycetes	Hypocreales	Nectriaceae	Fusarium	Fusarium oxysporum
OTU_6204	OTU_6204_Ni	Nioro	Wild	15.1	18.7	13.4	12	1.4	36	26.3312492116273	5.16561676491306	1.40112745427952	3.68675722478743	0.000227129851011162	0.00590537612629022	Fungi	Ascomycota	Dothideomycetes	Botryosphaeriales	Botryosphaeriaceae	Macrophomina	Macrophomina phaseolina
OTU_75	OTU_75_Ni	Nioro	Wild	22.9	12.8	53.5333333333333	133.666666666667	4.8	57.2	41.0075392870147	4.00872032056167	1.05380565950318	3.80404136608224	0.000142354392396485	0.00405148163167634	Fungi	Ascomycota	Sordariomycetes	Sordariales	Chaetomiaceae	Chaetomium	Chaetomium sp.
OTU_8	OTU_8_Ni	Nioro	Cultivated	1182.1	479.3	601.133333333333	618.4	643.2	130.2	383.661956832124	-2.27070021449766	0.584773772410277	-3.8830404536415	0.000103158397540909	0.00344843786065325	Fungi	Ascomycota	Dothideomycetes	Pleosporales	Pleosporaceae	Curvularia	Curvularia sp.
OTU_82	OTU_82_Ni	Nioro	Cultivated	56.4	154.9	14.0666666666667	6.06666666666667	145.8	7.2	81.0215702236447	-4.36499696338726	0.99944474698894	-4.36742198759644	1.25721679442964e-05	0.000840539228275818	Fungi	Ascomycota	Sordariomycetes	Hypocreales	Bionectriaceae	Hydropisphaera	Hydropisphaera erubescens
OTU_94	OTU_94_Ni	Nioro	Wild	8.4	1.6	30.7333333333333	16.5333333333333	12.6	244.6	142.202276227164	4.40873135771759	0.967546172732356	4.55661081813523	5.19856172752445e-06	0.000608231722120361	Fungi	Ascomycota	Eurotiomycetes	Eurotiales	Aspergillaceae	Aspergillus	Aspergillus candidus
