# Supplementary material for: Cultivated and wild pearl millet display contrasting patterns of abundance and co-occurrence in their root mycobiome
Source: Sci Rep. 2022 Jan 7;12:207. doi: 10.1038/s41598-021-04097-8 (PMC8741948; doi:10.1038/s41598-021-04097-8)
Supplement: Supplementary file 4 — Supplementary Table S8. [file 41598_2021_4097_MOESM4_ESM.xlsx]

## Sheet: Feuil1
Supplementary Table S8: Results from Pearson's correlations between soil properties and relative abundances of trophic mode groups in each site
Site	Soil_property	Trophic_mode_group	r	p
Darou-Mousty	pH H2O	Pathotroph	0.317079065325934	0.37201857984253
Darou-Mousty	pH KCl	Pathotroph	-0.571431211059261	0.0844118612625704
Darou-Mousty	NO3-	Pathotroph	-0.454545454545455	0.186904810349332
Darou-Mousty	NH4+	Pathotroph	-0.206687884851222	0.566695138006874
Darou-Mousty	tot N	Pathotroph	-0.0898933149950989	0.804939707161151
Darou-Mousty	tot C	Pathotroph	-0.382980492518441	0.274673014343399
Darou-Mousty	C/N	Pathotroph	-0.680854208921672	0.0302111706883683
Darou-Mousty	tot P	Pathotroph	-0.721212121212121	0.0185731550894601
Darou-Mousty	Ass P	Pathotroph	-0.515151515151515	0.127552869703234
Darou-Mousty	pH H2O	Saprotroph	0.554888364320385	0.0959350740223006
Darou-Mousty	pH KCl	Saprotroph	0.0303952771840032	0.933571725118
Darou-Mousty	NO3-	Saprotroph	-0.418181818181818	0.229112840982819
Darou-Mousty	NH4+	Saprotroph	0.0364743326208039	0.920318460275668
Darou-Mousty	tot N	Saprotroph	0.486922122890119	0.153498754081305
Darou-Mousty	tot C	Saprotroph	0.291794660966431	0.413326602860858
Darou-Mousty	C/N	Saprotroph	0.164134496793617	0.650473139698841
Darou-Mousty	tot P	Saprotroph	0.515151515151515	0.127552869703234
Darou-Mousty	Ass P	Saprotroph	0.757575757575758	0.0111434467996943
Darou-Mousty	pH H2O	Symbiotroph	0.158539532662967	0.661780975244574
Darou-Mousty	pH KCl	Symbiotroph	-0.0243162217472026	0.94683970490851
Darou-Mousty	NO3-	Symbiotroph	-0.139393939393939	0.700931884910058
Darou-Mousty	NH4+	Symbiotroph	-0.158055441356817	0.662762297244448
Darou-Mousty	tot N	Symbiotroph	0.149822191658498	0.679521995723413
Darou-Mousty	tot C	Symbiotroph	0.431612936012846	0.212945291875802
Darou-Mousty	C/N	Symbiotroph	0.693012319795274	0.026292878178805
Darou-Mousty	tot P	Symbiotroph	0.648484848484848	0.0425401276844894
Darou-Mousty	Ass P	Symbiotroph	0.539393939393939	0.107593187782415
Darou-Mousty	pH H2O	Pat_Sap	0.268297670660406	0.453552731955073
Darou-Mousty	pH KCl	Pat_Sap	-0.504561601254454	0.136941966416064
Darou-Mousty	NO3-	Pat_Sap	-0.624242424242424	0.0537177672171674
Darou-Mousty	NH4+	Pat_Sap	-0.328268993587235	0.354418327018325
Darou-Mousty	tot N	Pat_Sap	0.104875534160949	0.773091470544172
Darou-Mousty	tot C	Pat_Sap	-0.389059547955241	0.266477921200522
Darou-Mousty	C/N	Pat_Sap	-0.711249486105676	0.0210909259855487
Darou-Mousty	tot P	Pat_Sap	-0.660606060606061	0.0375883775714092
Darou-Mousty	Ass P	Pat_Sap	-0.272727272727273	0.445838341542751
Darou-Mousty	pH H2O	Pat_Sym	-0.0243906973327642	0.946677079264301
Darou-Mousty	pH KCl	Pat_Sym	0.528877823001656	0.115991320625846
Darou-Mousty	NO3-	Pat_Sym	0.648484848484848	0.0425401276844894
Darou-Mousty	NH4+	Pat_Sym	0.84498870571529	0.00208579650533425
Darou-Mousty	tot N	Pat_Sym	0.382046588729171	0.275944000032995
Darou-Mousty	tot C	Pat_Sym	0.47416632407045	0.166191928081555
Darou-Mousty	C/N	Pat_Sym	0.121581108736013	0.73793797123361
Darou-Mousty	tot P	Pat_Sym	0.163636363636364	0.651477342796243
Darou-Mousty	Ass P	Pat_Sym	0.236363636363636	0.5108853175152
Darou-Mousty	pH H2O	Sap_Sym	-0.64635347931825	0.0434538133118048
Darou-Mousty	pH KCl	Sap_Sym	-0.0607905543680065	0.867510997658895
Darou-Mousty	NO3-	Sap_Sym	-0.0787878787878788	0.828717394697461
Darou-Mousty	NH4+	Sap_Sym	-0.310031827276833	0.383319797800989
Darou-Mousty	tot N	Sap_Sym	-0.374555479146246	0.286254139324706
Darou-Mousty	tot C	Sap_Sym	-0.310031827276833	0.383319797800989
Darou-Mousty	C/N	Sap_Sym	0.322189938150434	0.363927075967511
Darou-Mousty	tot P	Sap_Sym	0.0666666666666667	0.854813088248743
Darou-Mousty	Ass P	Sap_Sym	-0.139393939393939	0.700931884910058
Darou-Mousty	pH H2O	Pat_Sap_Sym	-0.0182930229995731	0.95999740023774
Darou-Mousty	pH KCl	Pat_Sap_Sym	0.364743326208039	0.300066969464666
Darou-Mousty	NO3-	Pat_Sap_Sym	0.539393939393939	0.107593187782415
Darou-Mousty	NH4+	Pat_Sap_Sym	-0.0243162217472026	0.94683970490851
Darou-Mousty	tot N	Pat_Sap_Sym	0.082402205412174	0.820964149760233
Darou-Mousty	tot C	Pat_Sap_Sym	0.382980492518441	0.274673014343399
Darou-Mousty	C/N	Pat_Sap_Sym	0.425533880576045	0.22017919518736
Darou-Mousty	tot P	Pat_Sap_Sym	0.115151515151515	0.751419652325848
Darou-Mousty	Ass P	Pat_Sap_Sym	-0.0909090909090909	0.802771731207162
Dya	pH H2O	Pathotroph	-0.358152531804625	0.0519745654415247
Dya	pH KCl	Pathotroph	-0.100155807830636	0.598476016310022
Dya	NO3-	Pathotroph	0.00917963387084955	0.961601959120855
Dya	NH4+	Pathotroph	-0.220193766063768	0.242313806128617
Dya	tot N	Pathotroph	-0.401941948507743	0.0276807426445542
Dya	tot C	Pathotroph	-0.542599805769966	0.00194933459743463
Dya	C/N	Pathotroph	-0.369537240401031	0.0444511463483857
Dya	tot P	Pathotroph	-0.171078976640712	0.366042454109562
Dya	Ass P	Pathotroph	0.15425711904326	0.415708877868811
Dya	pH H2O	Saprotroph	0.22014471967357	0.242421382020619
Dya	pH KCl	Saprotroph	0.124193201709988	0.513196312095066
Dya	NO3-	Saprotroph	0.0754521125482024	0.69190324564222
Dya	NH4+	Saprotroph	-0.205276695966425	0.276501469595707
Dya	tot N	Saprotroph	0.410393998826831	0.0242855411573804
Dya	tot C	Saprotroph	0.463080868717471	0.00996572442645616
Dya	C/N	Saprotroph	0.280553921801145	0.133172386785713
Dya	tot P	Saprotroph	0.2	0.28930352872544
Dya	Ass P	Saprotroph	0.117306640311397	0.537003320264529
Dya	pH H2O	Symbiotroph	-0.247968875345153	0.186429263576914
Dya	pH KCl	Symbiotroph	-0.278210577307321	0.136581566501023
Dya	NO3-	Symbiotroph	-0.034255706883902	0.857383246304813
Dya	NH4+	Symbiotroph	0.124012060361495	0.513815794929914
Dya	tot N	Symbiotroph	-0.196510169918797	0.297974302938961
Dya	tot C	Symbiotroph	-0.311170742471528	0.0941742086057329
Dya	C/N	Symbiotroph	-0.297057093671801	0.110905469405103
Dya	tot P	Symbiotroph	-0.0175750834260289	0.926555610976843
Dya	Ass P	Symbiotroph	0.169838646219346	0.369580004434266
Dya	pH H2O	Pat_Sap	-0.524652279343381	0.00291617617625128
Dya	pH KCl	Pat_Sap	0.0391720492848708	0.837168970855305
Dya	NO3-	Pat_Sap	-0.105901629778337	0.577547789415018
Dya	NH4+	Pat_Sap	-0.182789769401773	0.333635301670769
Dya	tot N	Pat_Sap	-0.219518529120759	0.243797627228473
Dya	tot C	Pat_Sap	-0.406949854327475	0.0256253653624146
Dya	C/N	Pat_Sap	-0.346789625119857	0.0604533090569377
Dya	tot P	Pat_Sap	-0.216017797552836	0.251587020074564
Dya	Ass P	Pat_Sap	0.189649445057514	0.315493398218467
Dya	pH H2O	Pat_Sym	-0.264218182257358	0.158271889555657
Dya	pH KCl	Pat_Sym	-0.183396412560986	0.33200576221422
Dya	NO3-	Pat_Sym	0.350841128673689	0.0573141355509872
Dya	NH4+	Pat_Sym	0.110208204450521	0.562078864202721
Dya	tot N	Pat_Sym	0.0941464493876198	0.620704857769554
Dya	tot C	Pat_Sym	-0.00289564756773792	0.987883639297154
Dya	C/N	Pat_Sym	-0.251115831437273	0.18072053897829
Dya	tot P	Pat_Sym	0.300111234705228	0.107109422604324
Dya	Ass P	Pat_Sym	0.378853703624283	0.0389637646148637
Dya	pH H2O	Sap_Sym	-0.094824722528757	0.618178952233102
Dya	pH KCl	Sap_Sym	-0.29223239040361	0.117105431131078
Dya	NO3-	Sap_Sym	0.203966986740096	0.279644396807427
Dya	NH4+	Sap_Sym	0.370477681223569	0.0438707382044556
Dya	tot N	Sap_Sym	-0.0237126967285526	0.901015801831018
Dya	tot C	Sap_Sym	0.108029928488684	0.56987941780428
Dya	C/N	Sap_Sym	0.244871388026755	0.192170072805826
Dya	tot P	Sap_Sym	0.403337041156841	0.0270951134754358
Dya	Ass P	Sap_Sym	0.161380102895185	0.394235769446624
Dya	pH H2O	Pat_Sap_Sym	0.116861453820651	0.538560188876226
Dya	pH KCl	Pat_Sap_Sym	0.14934343789857	0.430894170245896
Dya	NO3-	Pat_Sap_Sym	-0.094930847835127	0.617784123717788
Dya	NH4+	Pat_Sap_Sym	0.0988534197495581	0.603264557162456
Dya	tot N	Pat_Sap_Sym	0.0647990524463418	0.733709085768765
Dya	tot C	Pat_Sap_Sym	-0.0245016332654747	0.897739363530816
Dya	C/N	Pat_Sap_Sym	-0.217886471859872	0.24740891177177
Dya	tot P	Pat_Sap_Sym	-0.183537263626251	0.33162811057667
Dya	Ass P	Pat_Sap_Sym	-0.286700100039998	0.124527022126702
Nioro	pH H2O	Pathotroph	-0.705574587010826	0.022625592848361
Nioro	pH KCl	Pathotroph	-0.587878787878788	0.073877706888658
Nioro	NO3-	Pathotroph	0.680854208921672	0.0302111706883683
Nioro	NH4+	Pathotroph	0.503030303030303	0.138333698394492
Nioro	tot N	Pathotroph	0.243708718337977	0.497438428020009
Nioro	tot C	Pathotroph	0.233873832860732	0.515477517453414
Nioro	C/N	Pathotroph	-0.595747432806463	0.0691558441520854
Nioro	tot P	Pathotroph	0.83030303030303	0.00294022702327945
Nioro	Ass P	Pathotroph	0.711249486105676	0.0210909259855487
Nioro	pH H2O	Saprotroph	0.828283210838796	0.00307477422357127
Nioro	pH KCl	Saprotroph	0.672727272727273	0.0330412225454377
Nioro	NO3-	Saprotroph	-0.863225872025692	0.0012938147605106
Nioro	NH4+	Saprotroph	-0.854545454545454	0.00163680331598659
Nioro	tot N	Saprotroph	-0.174077655955698	0.630536075556976
Nioro	tot C	Saprotroph	-0.172328087371066	0.634029046428523
Nioro	C/N	Saprotroph	0.638300820864068	0.0470244525285981
Nioro	tot P	Saprotroph	-0.866666666666667	0.00117353818015542
Nioro	Ass P	Saprotroph	-0.863225872025692	0.0012938147605106
Nioro	pH H2O	Symbiotroph	-0.44788647697209	0.19426275128648
Nioro	pH KCl	Symbiotroph	-0.43030303030303	0.214492332532808
Nioro	NO3-	Symbiotroph	0.668696098048071	0.0345095416517853
Nioro	NH4+	Symbiotroph	0.624242424242424	0.0537177672171674
Nioro	tot N	Symbiotroph	-0.382970843102535	0.274686130288095
Nioro	tot C	Symbiotroph	-0.523138836662164	0.120742142142661
Nioro	C/N	Symbiotroph	-0.541035933875258	0.106317546425084
Nioro	tot P	Symbiotroph	0.272727272727273	0.445838341542751
Nioro	Ass P	Symbiotroph	0.589668377369663	0.0727859369597628
Nioro	pH H2O	Pat_Sap	0.263823541230135	0.461405071361408
Nioro	pH KCl	Pat_Sap	0.272727272727273	0.445838341542751
Nioro	NO3-	Pat_Sap	-0.170213552230418	0.638259358367279
Nioro	NH4+	Pat_Sap	-0.115151515151515	0.751419652325848
Nioro	tot N	Pat_Sap	-0.104446593573419	0.773999280076353
Nioro	tot C	Pat_Sap	0.0861640436855329	0.812909281752034
Nioro	C/N	Pat_Sap	0.370822381644839	0.291468271298958
Nioro	tot P	Pat_Sap	-0.333333333333333	0.346593507087334
Nioro	Ass P	Pat_Sap	-0.255320328345627	0.476493453351336
Nioro	pH H2O	Pat_Sym	-0.263823541230135	0.461405071361408
Nioro	pH KCl	Pat_Sym	-0.103030303030303	0.77699846344389
Nioro	NO3-	Pat_Sym	0.65653798717447	0.0392043863325569
Nioro	NH4+	Pat_Sym	0.43030303030303	0.214492332532808
Nioro	tot N	Pat_Sym	-0.243708718337977	0.497438428020009
Nioro	tot C	Pat_Sym	-0.264646705605565	0.459955848138297
Nioro	C/N	Pat_Sym	-0.516719712128055	0.12619736664662
Nioro	tot P	Pat_Sym	0.309090909090909	0.384841230261283
Nioro	Ass P	Pat_Sym	0.322189938150434	0.363927075967511
Nioro	pH H2O	Sap_Sym	0.460157339354887	0.180833170911726
Nioro	pH KCl	Sap_Sym	0.212121212121212	0.55630577510293
Nioro	NO3-	Sap_Sym	-0.261399383782428	0.465684706386463
Nioro	NH4+	Sap_Sym	-0.43030303030303	0.214492332532808
Nioro	tot N	Sap_Sym	0.104446593573419	0.773999280076353
Nioro	tot C	Sap_Sym	-0.104627767332433	0.773615813914437
Nioro	C/N	Sap_Sym	0.291794660966431	0.413326602860858
Nioro	tot P	Sap_Sym	-0.333333333333333	0.346593507087334
Nioro	Ass P	Sap_Sym	-0.218845995724823	0.543550917404024
Nioro	pH H2O	Pat_Sap_Sym	0.509240788886074	0.13274267581496
Nioro	pH KCl	Pat_Sap_Sym	0.321212121212121	0.36546831043867
Nioro	NO3-	Pat_Sap_Sym	-0.595747432806463	0.0691558441520854
Nioro	NH4+	Pat_Sap_Sym	-0.236363636363636	0.5108853175152
Nioro	tot N	Pat_Sap_Sym	0.243708718337977	0.497438428020009
Nioro	tot C	Pat_Sap_Sym	0.116936916430366	0.747669754795349
Nioro	C/N	Pat_Sap_Sym	0.559273100185659	0.0927887674939956
Nioro	tot P	Pat_Sap_Sym	-0.515151515151515	0.127552869703234
Nioro	Ass P	Pat_Sap_Sym	-0.449850102323248	0.192075696722587
