# Supplementary material for: Cultivated and wild pearl millet display contrasting patterns of abundance and co-occurrence in their root mycobiome
Source: Sci Rep. 2022 Jan 7;12:207. doi: 10.1038/s41598-021-04097-8 (PMC8741948; doi:10.1038/s41598-021-04097-8)
Supplement: Supplementary file 5 — Supplementary Table S9. [file 41598_2021_4097_MOESM5_ESM.xlsx]

## Sheet: Core mycobime
Supplementray Table S9: List of 40 core mycobiome found in root fungal community of pearl millet fields in 3 agro-ecological zones of Senegal. This list contains information on the relative abundance, ubiquity and taxonomic affiliation of each taxa
Taxa	Abundance	Ubiquty	Phyla	Class	Order	Family	Genus	Species	Trophic Mode	Guild	Confidence ranking	Trophic Mode in this study	Guild in this study
OTU_3	0.95	100	Ascomycota	Ascomycota	Ascomycota	Ascomycota	Helminthosporium	Helminthosporium solani	Pathotroph	Fungal Parasite-Plant Pathogen	Probable	Pathotroph	Fungal Parasite-Plant Pathogen
OTU_8	0.78	100	Ascomycota	Dothideomycetes	Pleosporales	Pleosporaceae	Curvularia	Curvularia sp.	Pathotroph	Plant Pathogen	Probable	Pathotroph	Plant Pathogen
OTU_15	0.71	100	Ascomycota	Dothideomycetes	Pleosporales	Pleosporaceae	Bipolaris	Bipolaris sp.	Pathotroph	Plant Pathogen	Probable	Pathotroph	Plant Pathogen
OTU_428	0.684996	100	Ascomycota	Dothideomycetes	Pleosporales	Pleosporaceae	Exserohilum	Exserohilum sp.	Pathotroph	Plant Pathogen	Probable	Pathotroph	Plant Pathogen
OTU_49	0.677662	100	Ascomycota	Dothideomycetes	Pleosporales	Pleosporaceae	Cochliobolus	Cochliobolus lunatus	Pathotroph	Plant Pathogen	Probable	Pathotroph	Plant Pathogen
OTU_11	0.586397	100	Ascomycota	Dothideomycetes	Pleosporales	Pleosporaceae	Curvularia	Curvularia sp.	Pathotroph	Plant Pathogen	Probable	Pathotroph	Plant Pathogen
OTU_4625	0.563377	100	Ascomycota	Dothideomycetes	Botryosphaeriales	Botryosphaeriaceae	Macrophomina	Macrophomina phaseolina	Pathotroph	Plant Pathogen	Probable	Pathotroph	Plant Pathogen
OTU_2281	0.390728	100	Ascomycota	Dothideomycetes	Pleosporales	Pleosporaceae	Edenia	Edenia sp.	Pathotroph	Plant Pathogen	Probable	Pathotroph	Plant Pathogen
OTU_256	0.37058	100	Ascomycota	Dothideomycetes	Botryosphaeriales	Botryosphaeriaceae	Macrophomina	Macrophomina sp.	Pathotroph	Plant Pathogen	Probable	Pathotroph	Plant Pathogen
OTU_276	0.301765	100	Ascomycota	Dothideomycetes	Botryosphaeriales	Botryosphaeriaceae	Macrophomina	Macrophomina phaseolina	Pathotroph	Plant Pathogen	Probable	Pathotroph	Plant Pathogen
OTU_81	0.183874	100	Ascomycota	Dothideomycetes	Pleosporales	Pleosporaceae	Edenia	Edenia gomezpompae	Pathotroph	Plant Pathogen	Probable	Pathotroph	Plant Pathogen
OTU_36	0.176113	100	Ascomycota	Dothideomycetes	Botryosphaeriales	Botryosphaeriaceae	Macrophomina	Macrophomina phaseolina	Pathotroph	Plant Pathogen	Probable	Pathotroph	Plant Pathogen
OTU_21	0.295103	100	Basidiomycota	Agaricomycetes	Agaricales	Marasmiaceae	Moniliophthora	Moniliophthora perniciosa	Pathotroph-Saprotroph	Plant Pathogen-Undefined Saprotroph	Possible	Unassigned	Unassigned
OTU_45	0.2423	100	Basidiomycota	Agaricomycetes	Agaricales	Agaricaceae	Coprinus	Coprinus sp.	Pathotroph-Saprotroph	Dung Saprotroph-Plant Pathogen	Highly Probable	Pathotroph-Saprotroph	Dung Saprotroph-Plant Pathogen
OTU_4051	2.04	100	Ascomycota	Sordariomycetes	Hypocreales	Nectriaceae	Fusarium	Fusarium sp.	Pathotroph-Saprotroph-Symbiotroph	Animal Pathogen-Endophyte-Lichen Parasite-Plant Pathogen-Soil Saprotroph-Wood Saprotroph	Possible	Unassigned	Unassigned
OTU_2	1.24	100	Ascomycota	Eurotiomycetes	Chaetothyriales	Herpotrichiellaceae	Phialophora	Phialophora sp.	Pathotroph-Saprotroph-Symbiotroph	Animal Pathogen-Endophyte-Ericoid Mycorrhizal-Plant Pathogen-Wood Saprotroph	Possible	Unassigned	Unassigned
OTU_5904	0.92	100	Ascomycota	Sordariomycetes	Hypocreales	Nectriaceae	Fusarium	Fusarium sp.	Pathotroph-Saprotroph-Symbiotroph	Animal Pathogen-Endophyte-Lichen Parasite-Plant Pathogen-Soil Saprotroph-Wood Saprotroph	Possible	Unassigned	Unassigned
OTU_91	0.84	100	Ascomycota	Dothideomycetes	Capnodiales	Cladosporiaceae	Cladosporium	Cladosporium flabelliforme	Pathotroph-Saprotroph-Symbiotroph	Animal Pathogen-Endophyte-Lichen Parasite-Plant Pathogen-Wood Saprotroph	Possible	Unassigned	Unassigned
OTU_13	0.544818	100	Basidiomycota	Agaricomycetes	Agaricales	Marasmiaceae	Marasmius	Marasmius nigrobrunneus	Pathotroph-Saprotroph-Symbiotroph	Endophyte-Plant Pathogen-Undefined Saprotroph	Probable	Pathotroph-Saprotroph-Symbiotroph	Endophyte-Plant Pathogen-Undefined Saprotroph
OTU_5611	0.527767	100	Ascomycota	Sordariomycetes	Hypocreales	Nectriaceae	Fusarium	Fusarium oxysporum	Pathotroph-Saprotroph-Symbiotroph	Animal Pathogen-Endophyte-Lichen Parasite-Plant Pathogen-Soil Saprotroph-Wood Saprotroph	Possible	Unassigned	Unassigned
OTU_19	0.339697	100	Basidiomycota	Agaricomycetes	Cantharellales	Ceratobasidiaceae	Ceratobasidium	Ceratobasidium sp.	Pathotroph-Saprotroph-Symbiotroph	Endomycorrhizal-Plant Pathogen-Undefined Saprotroph	Possible	Unassigned	Unassigned
OTU_2321	0.282289	100	Ascomycota	Dothideomycetes	Dothideomycetes	Dothideomycetes	Epicoccum	Epicoccum sorghi	Pathotroph-Saprotroph-Symbiotroph	Endophyte-Fungal Parasite-Lichen Parasite-Plant Pathogen-Wood Saprotroph	Probable	Pathotroph-Saprotroph-Symbiotroph	Endophyte-Fungal Parasite-Lichen Parasite-Plant Pathogen-Wood Saprotroph
OTU_4949	0.250775	100	Ascomycota	Sordariomycetes	Hypocreales	Nectriaceae	Fusarium	Fusarium sp.	Pathotroph-Saprotroph-Symbiotroph	Animal Pathogen-Endophyte-Lichen Parasite-Plant Pathogen-Soil Saprotroph-Wood Saprotroph	Possible	Unassigned	Unassigned
OTU_4855	0.227388	100	Ascomycota	Dothideomycetes	Pleosporales	Didymellaceae	Phoma	Phoma sp.	Pathotroph-Saprotroph-Symbiotroph	Endophyte-Dung Saprotroph-Lichen Parasite-Litter Saprotroph-Plant Pathogen-Soil Saprotroph-Wood Saprotroph	Possible	Unassigned	Unassigned
OTU_906	0.224699	100	Ascomycota	Sordariomycetes	Xylariales	Xylariales	Microdochium	Microdochium sp.	Pathotroph-Symbiotroph	Endophyte-Plant Pathogen	Possible	Unassigned	Unassigned
OTU_10	0.708219	100	Ascomycota	Sordariomycetes	Lulworthiales	Lulworthiaceae	Lulwoana	Lulwoana sp.	Saprotroph	Undefined Saprotroph	Probable	Saprotroph	Undefined Saprotroph
OTU_182	0.380644	100	Ascomycota	Sordariomycetes	Trichosphaeriales	Trichosphaeriaceae	Nigrospora	Nigrospora sp.	Saprotroph	Undefined Saprotroph	Probable	Saprotroph	Undefined Saprotroph
OTU_100	0.331507	100	Ascomycota	Dothideomycetes	Pleosporales	Didymosphaeriaceae	Paraconiothyrium	Coniothyrium fuckelii	Saprotroph	Undefined Saprotroph	Probable	Saprotroph	Undefined Saprotroph
OTU_23	0.294227	100	Ascomycota	Sordariomycetes	Lulworthiales	Lulworthiaceae	Lulwoana	Lulwoana sp.	Saprotroph	Undefined Saprotroph	Probable	Saprotroph	Undefined Saprotroph
OTU_25	0.254747	100	Ascomycota	Sordariomycetes	Lulworthiales	Lulworthiaceae	Lulwoana	Lulwoana sp.	Saprotroph	Undefined Saprotroph	Probable	Saprotroph	Undefined Saprotroph
OTU_5606	0.21048	100	Ascomycota	Eurotiomycetes	Eurotiales	Aspergillaceae	Penicillium	Penicillium citrinum	Saprotroph	Dung Saprotroph-Undefined Saprotroph-Wood Saprotroph	Highly Probable	Saprotroph	Dung Saprotroph-Undefined Saprotroph-Wood Saprotroph
OTU_18	0.204775	100	Basidiomycota	Agaricomycetes	Agaricales	Psathyrellaceae	Parasola	Parasola auricoma	Saprotroph	Undefined Saprotroph	Probable	Saprotroph	Undefined Saprotroph
OTU_40	0.179596	98.3333	Basidiomycota	Agaricomycetes	Agaricales	Lycoperdaceae	Calvatia	Calvatia gigantea	Saprotroph	Soil Saprotroph	Probable	Saprotroph	Soil Saprotroph
OTU_183	0.174727	100	Ascomycota	Eurotiomycetes	Eurotiales	Aspergillaceae	Penicillium	Penicillium sp.	Saprotroph	Dung Saprotroph-Undefined Saprotroph-Wood Saprotroph	Highly Probable	Saprotroph	Dung Saprotroph-Undefined Saprotroph-Wood Saprotroph
OTU_5862	0.707608	100	Ascomycota	Sordariomycetes	Sordariales	Sordariales	Paecilomyces	Paecilomyces sp.	Saprotroph-Symbiotroph	Clavicipitaceous Endophyte-Undefined Saprotroph-Wood Saprotroph	Probable	Saprotroph-Symbiotroph	Clavicipitaceous Endophyte-Undefined Saprotroph-Wood Saprotroph
OTU_1	0.565985	100	Ascomycota	Sordariomycetes	Sordariales	Sordariales	Paecilomyces	Paecilomyces sp.	Saprotroph-Symbiotroph	Clavicipitaceous Endophyte-Undefined Saprotroph-Wood Saprotroph	Probable	Saprotroph-Symbiotroph	Clavicipitaceous Endophyte-Undefined Saprotroph-Wood Saprotroph
OTU_4	0.521391	100	Ascomycota	Sordariomycetes	Sordariales	Sordariales	Paecilomyces	Paecilomyces sp.	Saprotroph-Symbiotroph	Clavicipitaceous Endophyte-Undefined Saprotroph-Wood Saprotroph	Probable	Saprotroph-Symbiotroph	Clavicipitaceous Endophyte-Undefined Saprotroph-Wood Saprotroph
OTU_386	0.467916	100	Ascomycota	Sordariomycetes	Sordariales	Sordariales	Paecilomyces	Paecilomyces sp.	Saprotroph-Symbiotroph	Clavicipitaceous Endophyte-Undefined Saprotroph-Wood Saprotroph	Probable	Saprotroph-Symbiotroph	Clavicipitaceous Endophyte-Undefined Saprotroph-Wood Saprotroph
OTU_271	0.248697	100	Ascomycota	Dothideomycetes	Pleosporales	Leptosphaeriaceae	Ampelomyces	Ampelomyces sp.	Saprotroph-Symbiotroph	Endophyte-Undefined Saprotroph	Probable	Saprotroph-Symbiotroph	Endophyte-Undefined Saprotroph
OTU_16	0.252241	100	Basidiomycota	Agaricomycetes	Sebacinales	Sebacinales	Serendipita	Sebacina vermifera	Symbiotroph	Orchid Mycorrhizal	Highly Probable	Symbiotroph	Orchid Mycorrhizal
